# Supplementary material for: Plasma microRNA levels in male and female children with cystic fibrosis
Source: Sci Rep. 2020 Jan 24;10:1141. doi: 10.1038/s41598-020-57964-1 (PMC6981182; doi:10.1038/s41598-020-57964-1)
Supplement: Supplementary file 2 — Supp Table 4. [file 41598_2020_57964_MOESM2_ESM.xlsx]

## Sheet: Title page
Plasma microRNA levels in male and female children with cystic fibrosis
Mooney C, McKiernan PJ, Raoof R, Henshall DC, Linnane B, McNally P, Glasgow AMA, Greene CM

## Sheet: Reactome
Supplementary Table 4: Significantly enriched (adjusted p-value < 0.001) Reactome pathways for targets of miR-885-5p as obtained from Enrichr
Term	Overlap	P-value	Adjusted P-value	Old P-value	Old Adjusted P-value	Z-score	Combined Score	Genes
DSCAM interactions_Homo sapiens_R-HSA-376172	2019-11-01	0.00494011	0.0456343	0.00533718	0.0480262	-2.16096	11.4755	RAC1
Sema4D mediated inhibition of cell attachment and migration_Homo sapiens_R-HSA-416550	2019-08-01	0.00359496	0.0456343	0.00400489	0.0480262	-1.82329	10.2619	RAC1
RHO GTPases activate IQGAPs_Homo sapiens_R-HSA-5626467	2019-11-01	0.00494011	0.0456343	0.00533718	0.0480262	-1.89873	10.083	RAC1
Nef and signal transduction_Homo sapiens_R-HSA-164944	2019-08-01	0.00359496	0.0456343	0.00400489	0.0480262	-1.73901	9.78754	RAC1
RHO GTPases activate KTN1_Homo sapiens_R-HSA-5625970	2019-11-01	0.00494011	0.0456343	0.00533718	0.0480262	-1.79768	9.54636	RAC1
CD28 dependent Vav1 pathway_Homo sapiens_R-HSA-389359	2019-12-01	0.00538813	0.0456343	0.00578097	0.0480262	-1.79709	9.38719	RAC1
RHO GTPases Activate NADPH Oxidases_Homo sapiens_R-HSA-5668599	2013-01-01	0.00583598	0.0456343	0.00622462	0.0480262	-1.82297	9.37682	RAC1
Inactivation of Cdc42 and Rac_Homo sapiens_R-HSA-428543	2019-09-01	0.00404352	0.0456343	0.00444913	0.0480262	-1.70084	9.3727	RAC1
Sema3A PAK dependent Axon repulsion_Homo sapiens_R-HSA-399954	2016-01-01	0.00717843	0.0456343	0.00755468	0.0480262	-1.79145	8.84383	RAC1
PTK6 Regulates RHO GTPases, RAS GTPase and MAP kinases_Homo sapiens_R-HSA-8849471	2026-01-01	0.0116417	0.048494	0.0119786	0.0497687	-1.96115	8.73331	RAC1
RHO GTPases activate PAKs_Homo sapiens_R-HSA-5627123	2021-01-01	0.00941228	0.0465385	0.00976848	0.0482997	-1.86492	8.70125	RAC1
Ephrin signaling_Homo sapiens_R-HSA-3928664	2019-01-01	0.00851928	0.0465385	0.00888341	0.0482997	-1.78593	8.51071	RAC1
Activation of Rac_Homo sapiens_R-HSA-428540	2014-01-01	0.00628364	0.0456343	0.00666813	0.0480262	-1.67436	8.4887	RAC1
The role of Nef in HIV-1 replication and disease pathogenesis_Homo sapiens_R-HSA-164952	2028-01-01	0.0125322	0.048494	0.0128616	0.0497687	-1.92957	8.45047	RAC1
Sema4D induced cell migration and growth-cone collapse_Homo sapiens_R-HSA-416572	2024-01-01	0.0107504	0.048494	0.011095	0.0497687	-1.80852	8.19767	RAC1
RHO GTPases activate CIT_Homo sapiens_R-HSA-5625900	2016-01-01	0.00717843	0.0456343	0.00755468	0.0480262	-1.62297	8.01209	RAC1
CD28 co-stimulation_Homo sapiens_R-HSA-389356	1933-01-01	0.0147553	0.0525289	0.0150665	0.0536367	-1.88753	7.95812	RAC1
VEGFR2 mediated vascular permeability_Homo sapiens_R-HSA-5218920	2027-01-01	0.012087	0.048494	0.0124201	0.0497687	-1.80226	7.95808	RAC1
Sema4D in semaphorin signaling_Homo sapiens_R-HSA-400685	2027-01-01	0.012087	0.048494	0.0124201	0.0497687	-1.80183	7.95622	RAC1
SHC-related events triggered by IGF1R_Homo sapiens_R-HSA-2428933	2019-09-01	0.00404352	0.0456343	0.00444913	0.0480262	-1.40448	7.73957	IGF1R
SEMA3A-Plexin repulsion signaling by inhibiting Integrin adhesion_Homo sapiens_R-HSA-399955	2014-01-01	0.00628364	0.0456343	0.00666813	0.0480262	-1.52363	7.72449	RAC1
Signaling by Robo receptor_Homo sapiens_R-HSA-376176	1932-01-01	0.014311	0.0525289	0.0146258	0.0536367	-1.74927	7.42868	RAC1
DCC mediated attractive signaling_Homo sapiens_R-HSA-418885	2014-01-01	0.00628364	0.0456343	0.00666813	0.0480262	-1.46461	7.42531	RAC1
EPHB-mediated forward signaling_Homo sapiens_R-HSA-3928662	1942-01-01	0.0187457	0.0595847	0.019026	0.0604755	-1.77449	7.05676	RAC1
Signal transduction by L1_Homo sapiens_R-HSA-445144	2021-01-01	0.00941228	0.0465385	0.00976848	0.0482997	-1.48846	6.94477	RAC1
Regulation of TP53 Activity through Methylation_Homo sapiens_R-HSA-6804760	2019-01-01	0.00851928	0.0465385	0.00888341	0.0482997	-1.44972	6.90854	JMY
EPH-ephrin mediated repulsion of cells_Homo sapiens_R-HSA-3928665	1948-01-01	0.021398	0.0634808	0.021659	0.0642552	-1.72078	6.61546	RAC1
RHO GTPases Activate WASPs and WAVEs_Homo sapiens_R-HSA-5663213	1936-01-01	0.016087	0.0550672	0.0163877	0.0560962	-1.59972	6.60644	RAC1
Netrin-1 signaling_Homo sapiens_R-HSA-373752	1942-01-01	0.0187457	0.0595847	0.019026	0.0604755	-1.57138	6.24904	RAC1
NRAGE signals death through JNK_Homo sapiens_R-HSA-193648	1945-01-01	0.0200727	0.0616024	0.0203432	0.0624326	-1.55398	6.07356	RAC1
Translocation of GLUT4 to the plasma membrane_Homo sapiens_R-HSA-1445148	1960-01-01	0.0266835	0.070998	0.0269092	0.0715816	-1.67335	6.06372	RAC1
Antiviral mechanism by IFN-stimulated genes_Homo sapiens_R-HSA-1169410	1972-01-01	0.0319436	0.072897	0.0321383	0.0733411	-1.75577	6.04648	EIF4G2
MAPK6/MAPK4 signaling_Homo sapiens_R-HSA-5687128	1992-01-01	0.0406543	0.0828495	0.0408064	0.0831267	-1.88573	6.03935	RAC1
RHO GTPases activate PKNs_Homo sapiens_R-HSA-5625740	1960-01-01	0.0266835	0.070998	0.0269092	0.0715816	-1.65701	6.00451	RAC1
ISG15 antiviral mechanism_Homo sapiens_R-HSA-1169408	1972-01-01	0.0319436	0.072897	0.0321383	0.0733411	-1.7356	5.97703	EIF4G2
Signaling by PTK6_Homo sapiens_R-HSA-8848021	1967-01-01	0.029755	0.072897	0.0299621	0.0733411	-1.69742	5.96602	RAC1
GPVI-mediated activation cascade_Homo sapiens_R-HSA-114604	1953-01-01	0.0236034	0.0677647	0.0238492	0.0684703	-1.52497	5.7131	RAC1
PCP/CE pathway_Homo sapiens_R-HSA-4086400	1991-01-01	0.0402205	0.0828495	0.0403744	0.0831267	-1.77082	5.69032	RAC1
Costimulation by the CD28 family_Homo sapiens_R-HSA-388841	1972-01-01	0.0319436	0.072897	0.0321383	0.0733411	-1.62746	5.60462	RAC1
Semaphorin interactions_Homo sapiens_R-HSA-373755	1967-01-01	0.029755	0.072897	0.0299621	0.0733411	-1.58097	5.55674	RAC1
Cell death signalling via NRAGE, NRIF and NADE_Homo sapiens_R-HSA-204998	1961-01-01	0.0271228	0.070998	0.0273458	0.0715816	-1.52091	5.48649	RAC1
Host Interactions of HIV factors_Homo sapiens_R-HSA-162909	1/129	0.0565857	0.100239	0.0566889	0.100416	-1.85106	5.31623	RAC1
Beta-catenin independent WNT signaling_Homo sapiens_R-HSA-3858494	1/144	0.062977	0.105754	0.0630712	0.105912	-1.8682	5.16554	RAC1
G alpha (12/13) signalling events_Homo sapiens_R-HSA-416482	1975-01-01	0.0332547	0.0739917	0.0334422	0.0744089	-1.51757	5.16513	RAC1
EPH-Ephrin signaling_Homo sapiens_R-HSA-2682334	1995-01-01	0.0419549	0.0828495	0.0421016	0.0831267	-1.61644	5.126	RAC1
RHO GTPases Activate Formins_Homo sapiens_R-HSA-5663220	1/114	0.0501556	0.0949755	0.050274	0.0951998	-1.64659	4.92761	RAC1
Regulation of actin dynamics for phagocytic cup formation_Homo sapiens_R-HSA-2029482	1997-01-01	0.0428211	0.0828495	0.0429643	0.0831267	-1.55804	4.90897	RAC1
p75 NTR receptor-mediated signalling_Homo sapiens_R-HSA-193704	1983-01-01	0.0367432	0.0797596	0.036913	0.0801282	-1.47909	4.88663	RAC1
L1CAM interactions_Homo sapiens_R-HSA-373760	1996-01-01	0.0423881	0.0828495	0.0425331	0.0831267	-1.50539	4.75837	RAC1
Cell-Cell communication_Homo sapiens_R-HSA-1500931	1/131	0.0574401	0.100239	0.0575418	0.100416	-1.62058	4.63001	RAC1
Fcgamma receptor (FCGR) dependent phagocytosis_Homo sapiens_R-HSA-2029480	1/120	0.0527323	0.0973366	0.0528439	0.0975356	-1.54863	4.55688	RAC1
HIV Infection_Homo sapiens_R-HSA-162906	1/222	0.0955957	0.151929	0.0957389	0.152156	-1.89381	4.44597	RAC1
Factors involved in megakaryocyte development and platelet production_Homo sapiens_R-HSA-983231	1/141	0.0617018	0.105605	0.0617974	0.105769	-1.57858	4.39704	RAC1
Regulation of TP53 Activity_Homo sapiens_R-HSA-5633007	1/151	0.0659464	0.10869	0.0660385	0.108841	-1.59531	4.33751	JMY
MAPK family signaling cascades_Homo sapiens_R-HSA-5683057	1/284	0.120799	0.173485	0.12109	0.173919	-2.03696	4.30537	RAC1
IGF1R signaling cascade_Homo sapiens_R-HSA-2428924	1/288	0.122404	0.173485	0.122707	0.173919	-2.02959	4.26302	IGF1R
IRS-related events triggered by IGF1R_Homo sapiens_R-HSA-2428928	1/288	0.122404	0.173485	0.122707	0.173919	-2.01966	4.24216	IGF1R
Signaling by Type 1 Insulin-like Growth Factor 1 Receptor (IGF1R)_Homo sapiens_R-HSA-2404192	1/288	0.122404	0.173485	0.122707	0.173919	-2.01041	4.22272	IGF1R
Rho GTPase cycle_Homo sapiens_R-HSA-194840	1/122	0.0535898	0.0973366	0.0536994	0.0975356	-1.42828	4.17972	RAC1
FCERI mediated MAPK activation_Homo sapiens_R-HSA-2871796	1/289	0.122804	0.173485	0.123111	0.173919	-1.98583	4.16462	RAC1
Interferon Signaling_Homo sapiens_R-HSA-913531	1/196	0.0848368	0.137281	0.0849462	0.137458	-1.65553	4.08425	EIF4G2
RHO GTPase Effectors_Homo sapiens_R-HSA-195258	1/255	0.109089	0.167396	0.109299	0.167718	-1.79835	3.98441	RAC1
Signaling by SCF-KIT_Homo sapiens_R-HSA-1433557	1/325	0.137121	0.183718	0.137559	0.183452	-1.96967	3.91351	RAC1
DAP12 signaling_Homo sapiens_R-HSA-2424491	1/344	0.144593	0.185831	0.145112	0.183886	-2.01629	3.89916	RAC1
VEGFA-VEGFR2 Pathway_Homo sapiens_R-HSA-4420097	1/320	0.135145	0.183718	0.135563	0.183452	-1.94721	3.89716	RAC1
Signaling by Wnt_Homo sapiens_R-HSA-195721	1/295	0.125205	0.174113	0.125531	0.174567	-1.85926	3.86317	RAC1
Platelet activation, signaling and aggregation_Homo sapiens_R-HSA-76002	1/253	0.108277	0.167396	0.108482	0.167718	-1.70963	3.80063	RAC1
Signaling by VEGF_Homo sapiens_R-HSA-194138	1/328	0.138305	0.183718	0.138755	0.183452	-1.91493	3.7883	RAC1
DAP12 interactions_Homo sapiens_R-HSA-2172127	1/359	0.150452	0.185975	0.15104	0.186702	-1.92271	3.64183	RAC1
Infectious disease_Homo sapiens_R-HSA-5663205	1/348	0.146159	0.185831	0.146696	0.183886	-1.80932	3.47943	RAC1
Fc epsilon receptor (FCERI) signaling_Homo sapiens_R-HSA-2454202	1/395	0.164366	0.197684	0.165141	0.198615	-1.90022	3.43115	RAC1
Transcriptional Regulation by TP53_Homo sapiens_R-HSA-3700989	1/348	0.146159	0.185831	0.146696	0.183886	-1.72955	3.32604	JMY
Immune System_Homo sapiens_R-HSA-168256	2/1547	0.149832	0.185975	0.140166	0.183452	-1.63914	3.11148	RAC1;EIF4G2
Signalling by NGF_Homo sapiens_R-HSA-166520	1/450	0.185234	0.216919	0.186344	0.218218	-1.81399	3.05863	RAC1
Signaling by Rho GTPases_Homo sapiens_R-HSA-194315	1/367	0.153561	0.187219	0.154189	0.187983	-1.62618	3.04689	RAC1
Membrane Trafficking_Homo sapiens_R-HSA-199991	1/420	0.17391	0.206373	0.174829	0.207464	-1.55523	2.72045	RAC1
Axon guidance_Homo sapiens_R-HSA-422475	1/515	0.209298	0.238814	0.210878	0.240617	-1.68846	2.64075	RAC1
Vesicle-mediated transport_Homo sapiens_R-HSA-5653656	1/492	0.200856	0.232158	0.202261	0.233782	-1.55626	2.49806	RAC1
Cytokine Signaling in Immune system_Homo sapiens_R-HSA-1280215	1/620	0.246837	0.274606	0.249333	0.277383	-1.70198	2.38112	EIF4G2
Hemostasis_Homo sapiens_R-HSA-109582	1/552	0.222711	0.250903	0.224593	0.253023	-1.52243	2.28651	RAC1
Disease_Homo sapiens_R-HSA-1643685	1/725	0.282784	0.310713	0.286365	0.314648	-1.67582	2.11668	RAC1
Developmental Biology_Homo sapiens_R-HSA-1266738	1/786	0.302959	0.322267	0.30724	0.325528	-1.65978	1.98204	RAC1
Innate Immune System_Homo sapiens_R-HSA-168249	1/807	0.309787	0.322267	0.314319	0.32702	-1.67041	1.95751	RAC1
Adaptive Immune System_Homo sapiens_R-HSA-1280218	1/762	0.295082	0.320272	0.299082	0.324614	-1.59579	1.94766	RAC1
Generic Transcription Pathway_Homo sapiens_R-HSA-212436	1/812	0.311404	0.322267	0.315997	0.32702	-1.57145	1.83336	JMY
Signal Transduction_Homo sapiens_R-HSA-162582	2465-02-01	0.306596	0.322267	0.304192	0.325528	-1.5066	1.78113	RAC1;IGF1R
GPCR downstream signaling_Homo sapiens_R-HSA-388396	1/983	0.364716	0.373101	0.371539	0.38008	-1.41522	1.42744	RAC1
Signaling by GPCR_Homo sapiens_R-HSA-372790	1/1293	0.452085	0.457222	0.463525	0.468792	-1.51155	1.2	RAC1
Gene Expression_Homo sapiens_R-HSA-74160	1/1631	0.535024	0.535024	0.551897	0.551897	-1.4434	0.902762	JMY
