# Supplementary material for: Plasma microRNA levels in male and female children with cystic fibrosis
Source: Sci Rep. 2020 Jan 24;10:1141. doi: 10.1038/s41598-020-57964-1 (PMC6981182; doi:10.1038/s41598-020-57964-1)
Supplement: Supplementary file 3 — Supp Table 5. [file 41598_2020_57964_MOESM3_ESM.xlsx]

## Sheet: Title page
Plasma microRNA levels in male and female children with cystic fibrosis
Mooney C, McKiernan PJ, Raoof R, Henshall DC, Linnane B, McNally P, Glasgow AMA, Greene CM

## Sheet: NCI Nature
Supplementary Table 5: Significantly enriched (adjusted p-value < 0.001) NCI Nature pathways for targets of miR-885-5p as obtained from Enrichr
Term	Overlap	P-value	Adjusted P-value	Old P-value	Old Adjusted P-value	Z-score	Combined Score	Genes
Posttranslational regulation of adherens junction stability and dissassembly_Homo sapiens_ebb21a59-6194-11e5-8ac5-06603eb7f303	1948-02-01	0.000200882	0.0110485	0.00112182	0.0616999	-1.83932	15.6578	RAC1;IGF1R
Integrins in angiogenesis_Homo sapiens_2ddeac89-6194-11e5-8ac5-06603eb7f303	1972-02-01	0.000452645	0.0124477	0.00245772	0.0675874	-1.57976	12.1648	RAC1;IGF1R
EPHA2 forward signaling_Homo sapiens_fb172ba9-6191-11e5-8ac5-06603eb7f303	2018-01-01	0.00807251	0.0301767	0.0222474	0.0799602	-1.06233	5.11968	RAC1
Arf6 downstream pathway_Homo sapiens_1e972087-618a-11e5-8ac5-06603eb7f303	2015-01-01	0.00673113	0.0301767	0.0187568	0.0799602	-0.967815	4.84005	RAC1
E-cadherin signaling in keratinocytes_Homo sapiens_a5f1af61-6191-11e5-8ac5-06603eb7f303	2021-01-01	0.00941228	0.0301767	0.0257297	0.0799602	-0.867722	4.04856	RAC1
S1P2 pathway_Homo sapiens_7796a240-6195-11e5-8ac5-06603eb7f303	2024-01-01	0.0107504	0.0301767	0.0292037	0.0799602	-0.80628	3.65471	RAC1
Arf1 pathway_Homo sapiens_faef51c6-6189-11e5-8ac5-06603eb7f303	2019-01-01	0.00851928	0.0301767	0.0234091	0.0799602	-0.765142	3.64623	RAC1
S1P1 pathway_Homo sapiens_7327884f-6195-11e5-8ac5-06603eb7f303	2021-01-01	0.00941228	0.0301767	0.0257297	0.0799602	-0.772192	3.60285	RAC1
IGF1 pathway_Homo sapiens_5e904cd6-6193-11e5-8ac5-06603eb7f303	2028-01-01	0.0125322	0.0301767	0.0338229	0.0799602	-0.655135	2.86913	IGF1R
Signaling events mediated by PRL_Homo sapiens_bb67523a-6195-11e5-8ac5-06603eb7f303	2023-01-01	0.0103046	0.0301767	0.0280467	0.0799602	-0.620619	2.83943	RAC1
S1P3 pathway_Homo sapiens_7cb02d01-6195-11e5-8ac5-06603eb7f303	2029-01-01	0.0129771	0.0301767	0.0349754	0.0799602	-0.500078	2.17262	RAC1
Alpha9 beta1 integrin signaling events_Homo sapiens_0f5519cf-6188-11e5-8ac5-06603eb7f303	2025-01-01	0.0111961	0.0301767	0.0303599	0.0799602	-0.480448	2.15826	RAC1
p38 MAPK signaling pathway_Homo sapiens_99bea41b-6194-11e5-8ac5-06603eb7f303	2027-01-01	0.012087	0.0301767	0.0326695	0.0799602	-0.438805	1.9376	RAC1
Nectin adhesion pathway_Homo sapiens_685baa82-6194-11e5-8ac5-06603eb7f303	2029-01-01	0.0129771	0.0301767	0.0349754	0.0799602	-0.40367	1.75377	RAC1
Lissencephaly gene (LIS1) in neuronal migration and development_Homo sapiens_41fc83ec-6194-11e5-8ac5-06603eb7f303	2029-01-01	0.0129771	0.0301767	0.0349754	0.0799602	-0.399809	1.73699	RAC1
Nongenotropic Androgen signaling_Homo sapiens_843e2f77-6194-11e5-8ac5-06603eb7f303	1930-01-01	0.013422	0.0301767	0.036127	0.0799602	-0.344235	1.48395	RAC1
Ephrin B reverse signaling_Homo sapiens_149a63dc-6192-11e5-8ac5-06603eb7f303	1930-01-01	0.013422	0.0301767	0.036127	0.0799602	-0.332217	1.43214	RAC1
Netrin-mediated signaling events_Homo sapiens_716a3d34-6194-11e5-8ac5-06603eb7f303	1930-01-01	0.013422	0.0301767	0.036127	0.0799602	-0.303224	1.30716	RAC1
Nephrin/Neph1 signaling in the kidney podocyte_Homo sapiens_6cfb9873-6194-11e5-8ac5-06603eb7f303	1931-01-01	0.0138666	0.0301767	0.0372776	0.0799602	-0.25362	1.08505	RAC1
Osteopontin-mediated events_Homo sapiens_94bf7f2a-6194-11e5-8ac5-06603eb7f303	1931-01-01	0.0138666	0.0301767	0.0372776	0.0799602	-0.213575	0.91373	RAC1
Regulation of p38-alpha and p38-beta_Homo sapiens_3062ca15-6195-11e5-8ac5-06603eb7f303	1930-01-01	0.013422	0.0301767	0.036127	0.0799602	-0.0766494	0.330425	RAC1
Signaling events regulated by Ret tyrosine kinase_Homo sapiens_e4431190-6195-11e5-8ac5-06603eb7f303	1938-01-01	0.016974	0.0301767	0.0453067	0.0799602	-0.0463117	0.18877	RAC1
ErbB2/ErbB3 signaling events_Homo sapiens_51e35311-6192-11e5-8ac5-06603eb7f303	1944-01-01	0.0196305	0.0301767	0.052153	0.0799602	-0.0449844	0.176819	RAC1
IL2 signaling events mediated by PI3K_Homo sapiens_8bbf39aa-6193-11e5-8ac5-06603eb7f303	1935-01-01	0.0156433	0.0301767	0.0418711	0.0799602	-0.0251185	0.104436	RAC1
Plasma membrane estrogen receptor signaling_Homo sapiens_dcc37895-6194-11e5-8ac5-06603eb7f303	1940-01-01	0.0178602	0.0301767	0.0475924	0.0799602	0.0413148	-0.166299	IGF1R
a6b1 and a6b4 Integrin signaling_Homo sapiens_73d1a893-6186-11e5-8ac5-06603eb7f303	1945-01-01	0.0200727	0.0301767	0.0532909	0.0799602	0.0706896	-0.276283	RAC1
N-cadherin signaling events_Homo sapiens_5fc9c1e1-6194-11e5-8ac5-06603eb7f303	1934-01-01	0.0151994	0.0301767	0.0407241	0.0799602	0.0843852	-0.353279	RAC1
Angiopoietin receptor Tie2-mediated signaling_Homo sapiens_ad60647c-6188-11e5-8ac5-06603eb7f303	1948-01-01	0.021398	0.0301767	0.0566991	0.0799602	0.109002	-0.419053	RAC1
EPHB forward signaling_Homo sapiens_01c81f4a-6192-11e5-8ac5-06603eb7f303	1939-01-01	0.0174172	0.0301767	0.04645	0.0799602	0.113187	-0.458443	RAC1
Alpha4 beta1 integrin signaling events_Homo sapiens_aa07df5d-6187-11e5-8ac5-06603eb7f303	1932-01-01	0.014311	0.0301767	0.0384274	0.0799602	0.124686	-0.529506	RAC1
IL6-mediated signaling events_Homo sapiens_e684d5d2-6193-11e5-8ac5-06603eb7f303	1946-01-01	0.0205146	0.0301767	0.0544279	0.0799602	0.15304	-0.594808	RAC1
Syndecan-4-mediated signaling events_Homo sapiens_076bc549-6196-11e5-8ac5-06603eb7f303	1931-01-01	0.0138666	0.0301767	0.0372776	0.0799602	0.156614	-0.670036	RAC1
E-cadherin signaling in the nascent adherens junction_Homo sapiens_aef0d8c2-6191-11e5-8ac5-06603eb7f303	1939-01-01	0.0174172	0.0301767	0.04645	0.0799602	0.168654	-0.6831	RAC1
Neurotrophic factor-mediated Trk receptor signaling_Homo sapiens_774988f5-6194-11e5-8ac5-06603eb7f303	1961-01-01	0.0271228	0.0337938	0.0713732	0.0887694	0.245678	-0.886253	RAC1
BCR signaling pathway_Homo sapiens_acbf44e2-618c-11e5-8ac5-06603eb7f303	1964-01-01	0.0284397	0.0337938	0.0747378	0.0887694	0.259568	-0.924054	RAC1
LPA receptor mediated events_Homo sapiens_4b994cde-6194-11e5-8ac5-06603eb7f303	1965-01-01	0.0288783	0.0337938	0.0758575	0.0887694	0.271557	-0.962579	RAC1
Thromboxane A2 receptor signaling_Homo sapiens_27d5800d-6196-11e5-8ac5-06603eb7f303	1956-01-01	0.0249245	0.0330056	0.0657475	0.0869774	0.263668	-0.973436	RAC1
Signaling events mediated by focal adhesion kinase_Homo sapiens_8fb80085-6195-11e5-8ac5-06603eb7f303	1958-01-01	0.0258044	0.0330056	0.0680005	0.0869774	0.280271	-1.02501	RAC1
SHP2 signaling_Homo sapiens_85755aa4-6195-11e5-8ac5-06603eb7f303	1957-01-01	0.0253645	0.0330056	0.0668744	0.0869774	0.304846	-1.12013	IGF1R
Signaling events mediated by Hepatocyte Growth Factor Receptor (c-Met)_Homo sapiens_ac39d2b9-6195-11e5-8ac5-06603eb7f303	1977-01-01	0.0341279	0.0368046	0.0892238	0.0962217	0.340792	-1.15107	RAC1
Class I PI3K signaling events_Homo sapiens_12b82bb7-6191-11e5-8ac5-06603eb7f303	1948-01-01	0.021398	0.0301767	0.0566991	0.0799602	0.30175	-1.16006	RAC1
p75(NTR)-mediated signaling_Homo sapiens_b492782f-6194-11e5-8ac5-06603eb7f303	1968-01-01	0.0301931	0.0341756	0.0792113	0.0895868	0.340229	-1.19085	RAC1
Noncanonical Wnt signaling pathway_Homo sapiens_7ff5fe76-6194-11e5-8ac5-06603eb7f303	1932-01-01	0.014311	0.0301767	0.0384274	0.0799602	0.287279	-1.22	RAC1
Endothelins_Homo sapiens_dfb9dc47-6191-11e5-8ac5-06603eb7f303	1963-01-01	0.0280009	0.0337938	0.0736172	0.0887694	0.362882	-1.29749	RAC1
CDC42 signaling events_Homo sapiens_50b98ae0-6190-11e5-8ac5-06603eb7f303	1970-01-01	0.0310687	0.0341756	0.0814426	0.0895868	0.3851	-1.3369	RAC1
RAC1 signaling pathway_Homo sapiens_faffa4fc-6194-11e5-8ac5-06603eb7f303	1954-01-01	0.024044	0.0330056	0.0634908	0.0869774	0.368551	-1.37391	RAC1
mTOR signaling pathway_Homo sapiens_559dd850-6194-11e5-8ac5-06603eb7f303	1969-01-01	0.030631	0.0341756	0.0803274	0.0895868	0.394408	-1.3748	RAC1
Stabilization and expansion of the E-cadherin adherens junction_Homo sapiens_f1a6cd94-6195-11e5-8ac5-06603eb7f303	1941-01-01	0.0183031	0.0301767	0.048734	0.0799602	0.384339	-1.53762	IGF1R
Regulation of RAC1 activity_Homo sapiens_351aacd6-6195-11e5-8ac5-06603eb7f303	1938-01-01	0.016974	0.0301767	0.0453067	0.0799602	0.380321	-1.55022	RAC1
Integrin-linked kinase signaling_Homo sapiens_21738158-6194-11e5-8ac5-06603eb7f303	1945-01-01	0.0200727	0.0301767	0.0532909	0.0799602	0.400605	-1.56572	RAC1
Urokinase-type plasminogen activator (uPA) and uPAR-mediated signaling_Homo sapiens_503076a2-6196-11e5-8ac5-06603eb7f303	1942-01-01	0.0187457	0.0301767	0.0498746	0.0799602	0.401643	-1.59725	RAC1
CXCR4-mediated signaling events_Homo sapiens_46a5529b-6191-11e5-8ac5-06603eb7f303	1/100	0.0441191	0.0466644	0.114481	0.121086	0.522961	-1.63209	RAC1
ErbB1 downstream signaling_Homo sapiens_30d60550-6192-11e5-8ac5-06603eb7f303	1/105	0.0462789	0.0480252	0.119909	0.124434	0.613424	-1.8851	RAC1
Direct p53 effectors_Homo sapiens_67c3b75d-6191-11e5-8ac5-06603eb7f303	1/136	0.0595731	0.0595731	0.153069	0.153069	0.683094	-1.9267	JMY
PDGFR-beta signaling pathway_Homo sapiens_c901a3e4-6194-11e5-8ac5-06603eb7f303	1/128	0.0561582	0.0571982	0.144593	0.147271	0.670466	-1.93066	RAC1
