# Supplementary material for: Plasma microRNA levels in male and female children with cystic fibrosis
Source: Sci Rep. 2020 Jan 24;10:1141. doi: 10.1038/s41598-020-57964-1 (PMC6981182; doi:10.1038/s41598-020-57964-1)
Supplement: Supplementary file 4 — Supp Table 6. [file 41598_2020_57964_MOESM4_ESM.xlsx]

## Sheet: Title page
Plasma microRNA levels in male and female children with cystic fibrosis
Mooney C, McKiernan PJ, Raoof R, Henshall DC, Linnane B, McNally P, Glasgow AMA, Greene CM

## Sheet: Biocarta
Supplementary Table 6: Significantly enriched (adjusted p-value < 0.001) Biocarta pathways for targets of miR-885-5p as obtained from Enrichr
Term	Overlap	P-value	Adjusted P-value	Old P-value	Old Adjusted P-value	Z-score	Combined Score	Genes
Multiple antiapoptotic pathways from IGF-1R signaling lead to BAD phosphorylation_Homo sapiens_h_igf1rPathway	2013-01-01	0.00583598	0.0174839	0.0307896	0.0875533	-1.24313	6.39431	IGF1R
The IGF-1 Receptor and Longevity_Homo sapiens_h_longevityPathway	2016-01-01	0.00717843	0.0174839	0.0373041	0.0875533	-1.28736	6.35526	IGF1R
How does salmonella hijack a cell_Homo sapiens_h_salmonellaPathway	2019-11-01	0.00494011	0.0174839	0.0264303	0.0875533	-1.03367	5.48918	RAC1
Eukaryotic protein translation_Homo sapiens_h_eifPathway	2014-01-01	0.00628364	0.0174839	0.0329643	0.0875533	-1.01771	5.15961	EIF4G2
IGF-1 Signaling Pathway_Homo sapiens_h_igf1Pathway	2020-01-01	0.00896587	0.0174839	0.0459445	0.0875533	-1.02174	4.81683	IGF1R
Role of PI3K subunit p85 in regulation of Actin Organization and Cell Migration_Homo sapiens_h_cdc42racPathway	2016-01-01	0.00717843	0.0174839	0.0373041	0.0875533	-0.942163	4.65115	RAC1
Map Kinase Inactivation of SMRT Corepressor_Homo sapiens_h_egfr_smrtePathway	2017-01-01	0.00762556	0.0174839	0.0394691	0.0875533	-0.90453	4.41071	RAC1
Links between Pyk2 and Map Kinases_Homo sapiens_h_pyk2Pathway	2026-01-01	0.0116417	0.0174839	0.058808	0.0875533	-0.833923	3.7136	RAC1
Y branching of actin filaments_Homo sapiens_h_actinYPathway	2016-01-01	0.00717843	0.0174839	0.0373041	0.0875533	-0.712285	3.51632	RAC1
Role of MAL in Rho-Mediated Activation of SRF_Homo sapiens_h_malPathway	2019-01-01	0.00851928	0.0174839	0.0437893	0.0875533	-0.726075	3.46005	RAC1
Regulation of BAD phosphorylation_Homo sapiens_h_badPathway	2023-01-01	0.0103046	0.0174839	0.0523908	0.0875533	-0.730986	3.34438	IGF1R
Influence of Ras and Rho proteins on G1 to S Transition_Homo sapiens_h_RacCycDPathway	2028-01-01	0.0125322	0.0174839	0.06307	0.0875533	-0.762663	3.34005	RAC1
Ras Signaling Pathway_Homo sapiens_h_rasPathway	2020-01-01	0.00896587	0.0174839	0.0459445	0.0875533	-0.616959	2.90855	RAC1
uCalpain and friends in Cell spread_Homo sapiens_h_ucalpainPathway	2017-01-01	0.00762556	0.0174839	0.0394691	0.0875533	-0.593233	2.89275	RAC1
fMLP induced chemokine gene expression in HMC-1 cells_Homo sapiens_h_fMLPpathway	1930-01-01	0.013422	0.0174839	0.0673191	0.0875533	-0.64937	2.79935	RAC1
Internal Ribosome entry pathway_Homo sapiens_h_iresPathway	2018-01-01	0.00807251	0.0174839	0.0416308	0.0875533	-0.560468	2.70106	EIF4G2
BCR Signaling Pathway_Homo sapiens_h_bcrPathway	1931-01-01	0.0138666	0.0174839	0.0694389	0.0875533	-0.615406	2.63287	RAC1
Angiotensin II mediated activation of JNK Pathway via Pyk2 dependent signaling_Homo sapiens_h_At1rPathway	1934-01-01	0.0151994	0.0176313	0.0757788	0.0879034	-0.626275	2.6219	RAC1
Ras-Independent pathway in NK cell-mediated cytotoxicity_Homo sapiens_h_nkcellsPathway	2022-01-01	0.00985851	0.0174839	0.0502453	0.0875533	-0.467806	2.16099	RAC1
Phospholipids as signalling intermediaries_Homo sapiens_h_edg1Pathway	1933-01-01	0.0147553	0.0176313	0.0736687	0.0879034	-0.50749	2.13966	RAC1
Skeletal muscle hypertrophy is regulated via AKT/mTOR pathway_Homo sapiens_h_igf1mtorpathway	2025-01-01	0.0111961	0.0174839	0.0566722	0.0875533	-0.468813	2.10599	IGF1R
Tumor Suppressor Arf Inhibits Ribosomal Biogenesis_Homo sapiens_h_arfPathway	2023-01-01	0.0103046	0.0174839	0.0523908	0.0875533	-0.460033	2.10473	RAC1
mCalpain and friends in Cell motility_Homo sapiens_h_mCalpainPathway	1930-01-01	0.013422	0.0174839	0.0673191	0.0875533	-0.43435	1.87243	RAC1
Phosphoinositides and their downstream targets._Homo sapiens_h_ptdinsPathway	2021-01-01	0.00941228	0.0174839	0.0480965	0.0875533	-0.343715	1.60369	RAC1
p38 MAPK Signaling Pathway _Homo sapiens_h_p38mapkPathway	1930-01-01	0.013422	0.0174839	0.0673191	0.0875533	-0.287811	1.24072	RAC1
T Cell Receptor Signaling Pathway_Homo sapiens_h_tcrPathway	1955-01-01	0.0244843	0.0249245	0.119354	0.121394	-0.325352	1.20697	RAC1
Rac 1 cell motility signaling pathway_Homo sapiens_h_rac1Pathway	1936-01-01	0.016087	0.0179432	0.0799893	0.0892189	-0.0515511	0.212893	RAC1
Agrin in Postsynaptic Differentiation_Homo sapiens_h_agrPathway	1947-01-01	0.0209564	0.0225088	0.102919	0.110543	-0.019741	0.0763051	RAC1
MAPKinase Signaling Pathway_Homo sapiens_h_mapkPathway	1956-01-01	0.0249245	0.0249245	0.121394	0.121394	0.00368539	-0.0136061	RAC1
